# Supplementary material for: Morphological Evidence for Novel Roles of Microtubules in Macrophage Phagocytosis
Source: Int J Mol Sci. 2023 Jan 10;24(2):1373. doi: 10.3390/ijms24021373 (PMC9866147; doi:10.3390/ijms24021373)
Supplement: Supplementary file 1 [file ijms-24-01373-s001.zip]

Archive with 1 entries (1 files):
- ijms-2112401-supplementary.pptx
